# Supplementary material for: CRISPR/Cas9-mediated deletion of the Wiskott-Aldrich syndrome locus causes actin cytoskeleton disorganization in murine erythroleukemia cells
Source: PeerJ. 2019 Jan 16;7:e6284. doi: 10.7717/peerj.6284 (PMC6339507; doi:10.7717/peerj.6284)
Supplement: Data S1 [file peerj-07-6284-s007.zip]

Archive with 35 entries (34 files):
- Raw data Fig.3B.tif
- __MACOSX/
- __MACOSX/._Raw data Fig.3B.tif
- Raw data Fig.4C'.tif
- __MACOSX/._Raw data Fig.4C'.tif
- Raw data Fig.3A.tif
- __MACOSX/._Raw data Fig.3A.tif
- Raw data Fig.4C.tif
- __MACOSX/._Raw data Fig.4C.tif
- Raw data Fig.3B'.tif
- __MACOSX/._Raw data Fig.3B'.tif
- Raw data Fig.1B'.tif
- __MACOSX/._Raw data Fig.1B'.tif
- Raw data Fig.1A'.tif
- __MACOSX/._Raw data Fig.1A'.tif
- Raw data Fig.7'.tif
- __MACOSX/._Raw data Fig.7'.tif
- Raw data Fig.6B.tif
- __MACOSX/._Raw data Fig.6B.tif
- Raw data Fig.6A.tif
- __MACOSX/._Raw data Fig.6A.tif
- Raw data Fig.3A'.tif
- __MACOSX/._Raw data Fig.3A'.tif
- Raw data legends.docx
- __MACOSX/._Raw data legends.docx
- Raw data Fig.6B'.tiff
- __MACOSX/._Raw data Fig.6B'.tiff
- Raw data Fig.1B.tif
- __MACOSX/._Raw data Fig.1B.tif
- Raw data Fig.6A'.tif
- __MACOSX/._Raw data Fig.6A'.tif
- Raw data Fig.7.tif
- __MACOSX/._Raw data Fig.7.tif
- Raw data Fig.1A.tif
- __MACOSX/._Raw data Fig.1A.tif
